# Supplementary material for: Molecular Tracking of the Origin of Vesicular Stomatitis Outbreaks in 2004 and 2018, Ecuador
Source: Vet Sci. 2023 Feb 24;10(3):181. doi: 10.3390/vetsci10030181 (PMC10057135; doi:10.3390/vetsci10030181)
Supplement: Supplementary file 1 [file vetsci-10-00181-s001.zip]

Archive with 1 entries (1 files):
- vetsci-2167976-supplementary.pdf
